# Supplementary material for: SLAMF7 regulates goblet cell mucus production and negatively impacts gut homeostasis and commensalism
Source: Gut Microbes. 2025 Jul 11;17(1):2527857. doi: 10.1080/19490976.2025.2527857 (PMC12258210; doi:10.1080/19490976.2025.2527857)
Supplement: Supplemental Table 1.xlsx [file KGMI_A_2527857_SM3418.xlsx]

## Sheet: Reagent
REAGENT or RESOURCE	SOURCE	IDENTIFIER
Experimental models
Mouse: Slamf7-eKO1 (C57BL/6J)	Shanghai Model Organisms Center	NM-KO-200488
Mouse: C57BL/6J	Guangdong Medical Laboratory Animal Center	GDMLAC-019
Bacterial and cell strains
Mouse intestinal stem cell line	iCell bioscience	MIC-iCell-d032
Raw264.7	iCell bioscience	iCell-m047
Caco-2	iCell bioscience	iCell-h032
Antibodies		Identifier
Rabbit anti-claudin4	Servicebio	GB114056
Rabbit anti-ZO1	Servicebio	GB114056
Rabbit anti-MUC2	Servicebio	GB11344
Rabbit anti-Ki67	Servicebio	GB111141
Rabbit anti-MUC2	Abcam	ab272692
Rabbit anti-CD11b	Servicebio	GB11058
Secondary antibodies conjugated to CY3	Servicebio	GB21303
Secondary antibodies conjugated to Alexa Fluor 488	Servicebio	GB25303
Secondary antibodies conjugated to Cy3	Proteintech	SA00009-2
Zombie Red™ Fixable Viability Kit	BioLegend	423109
APC anti-mouse/human CD11b	BioLegend	101212
APC anti-mouse CD11c	BioLegend	117310
PerCP/Cyanine5.5 anti-mouse F4/80	BioLegend	123128
Pacific Blue™ anti-mouse CD19	BioLegend	115523
FITC anti-mouse CD4	BioLegend	100406
APC/Cyanine7 anti-mouse CD3	BioLegend	100222
Alexa Fluor® 700 anti-mouse CD8a	BioLegend	100730
PE/Cyanine7 anti-mouse Ly-6G/Ly-6C (Gr-1)	BioLegend	108416
APC/Fire™ 750 anti-mouse NK-1.1	BioLegend	156515
FITC anti-mouse CD86	BioLegend	105005
PE anti-mouse CD45	BioLegend	103106
FITC anti-mouse CD45	BioLegend	147710
Rabbit anti-Phospho STAT6 Tyr641	Affinity Biosciences	AF3301-50
Rabbit anti-STAT6	Cellsignaling	9362S
Phospho-SHP2-Y542 Rabbit pAb	ABclonal	AP0267
SHP2 Recombinant Rabbit Monoclonal Antibody [SN72-02]	Huabio	ET1611-35
PE/Dazzle™ 594 anti-mouse CD206	BioLegend	141732
PerCP/Cyanine5.5 Rat IgG2a, κ Isotype Ctrl Antibody	BioLegend	400531
PE/Dazzle™ 594 Rat IgG2a, κ Isotype Ctrl Antibody	BioLegend	400557
FITC Rat IgG2a, κ Isotype Ctrl Antibody	BioLegend	400505
Rabbit anti-MUC2	Affinity	DF8390
Anti-Mouse Complement Component C1q, FITC	Cedarlane	CL7501F
Mouse anti-actin mAb	ZSGB-BIO	TA-09
HRP-labeled goat anti-rabbit	ZSGB-BIO	ZB-2301
HRP-labeled rabbit anti-mouse	ZENBIO	701051
Chemicals and recombinant proteins
Ampicillin	Meilunbio	MB1378
Vancomycin	Meilunbio	MB1260
Metronidazole	Meilunbio	MB2200
Neomycin	Sangon Biotech	A610366-0025
Neutral Clodronate Liposomes	FormuMax	F70101C-NC-10
recombinant SLAMF7	R&D Systems	4628-SF-50
Dextran sulfate sodium (DSS)	MP Biomedicals	160110
Primary epithelial cell culture system	iCell bioscience	PriMed-iCell-001
Vitrogel hydrogel matrix	The Well	VHM01
VitroGel Cell Recovery Solution	The Well	MS03-100
RNA isolater Total RNA Extraction Reagent	Vazyme	R401-01
HiScript III RT SuperMix for qPCR	Vazyme	R323-01
ChamQ Universal SYBR qPCR Master Mix	Vazyme	Q711-02
BCA protein assay kit	Beyotime	P0010
SDS-PAGE Sample Loading buffer	Biosharp	BL502B
SDS-PAGE used 8% One-Step PAGE Gel Fast Preparation Kit	Vazyme	E302-01
SuperPico ECL Chemiluminescence Kit	Vazyme	E422-01
True-Stain Monocyte Blocker™	BioLegend	426102
Primary epithelial cell culture system	iCell bioscience	PriMed-iCELL-001
AS1810722	TargetMol	T9043
ELISA KIT
Mouse IL-10 ELISA kit	Neobio science	EMC005
Mouse TGF-β1 ELISA kit	Neobio science	EMC107b
Oligonucleotides	Sequence
mslamf7	Fwd-TGCTTCTCAGCAGTGCTCATCC, RevTTTCCTGGTGCCTGTCCACTCT
mMUC2	Fwd-GCTGACGAGTGGTTGGTGAATG, RevGATGAGGTGGCAGACAGGAGAC
mElf3	Fwd-GCTGCCACCTGTGAGATCAG, Rev-GTGCCAAAGGTAGTCGGAGG
mSpdef	Fwd-AAGGCAGCATCAGGAGCAATG, Rev-CTGTCAATGACGGGACACTG
mGfi	Fwd-AGAAGGCGCACAGCTATCAC, Rev-GGCTCCATTTTCGACTCGC
mActin	Fwd-GGCTGTATTCCCCTCCATCG, Rev-CCAGTTGGTAACAATGCCATGT
mTgfb	Fwd-CTCCCGTGGCTTCTAGTGC,Rev-GCCTTAGTTTGGACAGGATCTG
mIgf1	Fwd-CTGGACCAGAGACCCTTTGC,Rev-GGACGGGGACTTCTGAGTCTT
mVegfa	Fwd-CTGCCGTCCGATTGAGACC,Rev-CCCCTCCTTGTACCACTGTC
mIl10	Fwd-GCTCTTACTGACTGGCATGAG,Rev-CGCAGCTCTAGGAGCATGTG
Deposited data
Single cell RNA sequencing	This paper	PRJNA1020529
16S rRNA gene sequencing	This paper	PRJNA1020971
Software
PRISM	Graphpad	9
Flowjo	N/A	10.6.2
CaseViewer	N/A	N/A
R	N/A	V.4.2.1
GPower 3.1	N/A	3.1
